# Supplementary material for: Genome-Wide Identification and Characterization of the Trihelix Transcription Factor Family in Pinus massoniana and Gene Expression Patterns Analysis
Source: Plants (Basel). 2025 Nov 28;14(23):3635. doi: 10.3390/plants14233635 (PMC12694506; doi:10.3390/plants14233635)
Supplement: Supplementary file 1 [file plants-14-03635-s001.zip]

Archive with 1 entries (1 files):
- plants-3985717-supplementary.xlsx
