# Supplementary material for: Genome-Wide Identification and Characterization of the Trihelix Transcription Factor Family in Pinus massoniana and Gene Expression Patterns Analysis
Source: Plants (Basel). 2025 Nov 28;14(23):3635. doi: 10.3390/plants14233635 (PMC12694506; doi:10.3390/plants14233635)
Supplement: Supplementary file 1 [file plants-14-03635-s001.zip › plants-3985717-supplementary.xlsx]

## Sheet: TableS1
Table S1. The characteristics of PmGTs and their Subcellular Localization prediction
Sequence ID	Number of Amino Acid	Molecular Weight(kDa)	Theoretical pI	Instability Index	Aliphatic Index	Grand Average of Hydropathicity	Subcellular Localization Prediction
PmGT1	350	39917.4	8.89	46.57	65.2	-0.875	Nuclear
PmGT2	423	48344.9	8.44	62.05	57.45	-1.107	Nuclear
PmGT3	299	33813.2	9.43	72.23	64.65	-0.877	Nuclear
PmGT4	181	20282.6	9.26	51.69	81.93	-0.299	Nuclear
PmGT5	181	20343.5	9.11	47.26	82.43	-0.312	Nuclear
PmGT6	305	34465.1	6.29	47.98	62	-0.92	Nuclear
PmGT7	287	32485.6	8.68	50.85	64.91	-0.893	Nuclear
PmGT8	855	95128.8	9.24	46.06	87.23	-0.324	Chloroplast
PmGT9	971	107187	9.3	42.7	84.67	-0.371	Nuclear
PmGT10	499	57267.1	5.55	51.02	56.27	-1.096	Nuclear
PmGT11	418	44565.4	9.27	46.57	62.42	-0.953	Nuclear
PmGT12	313	35948.1	8.72	52.54	66.07	-0.829	Nuclear
PmGT13	312	35882.8	9.05	45.31	64.39	-0.897	Nuclear
PmGT14	663	75863.8	6.08	59.6	63.77	-0.976	Nuclear
PmGT15	349	40406.5	9.19	45.39	74.01	-0.723	Nuclear
PmGT16	710	79988.9	6.61	62.82	55.85	-0.977	Nuclear
PmGT17	318	37292.8	6.91	54.43	62.86	-1.189	Nuclear
PmGT18	320	34993.6	9.52	47.63	68.03	-0.819	Nuclear
PmGT19	314	35844.5	7.13	50.16	70.22	-0.89	Nuclear
PmGT20	415	47303.3	8.59	54.94	74.05	-0.557	Nuclear
PmGT21	420	47639.9	9.07	52.11	75.19	-0.441	Nuclear
PmGT22	520	59975.3	6.04	51.03	70.69	-0.927	Nuclear
PmGT23	349	39898	6.97	51.56	68.22	-0.733	Nuclear
PmGT24	275	31376.3	8.38	46.31	63.49	-0.913	Nuclear
PmGT25	390	42947	9.3	33.93	56.82	-0.906	Nuclear
PmGT26	288	32165.4	9.41	50.52	76.6	-0.814	Nuclear
PmGT27	442	50789	5.42	53.21	62.42	-0.954	Nuclear
PmGT28	168	19539.3	10.88	49.35	59.82	-0.942	Nuclear
PmGT29	299	36217.8	8.18	54.61	53.91	-1.377	Nuclear
PmGT30	299	36206.8	7.59	53.64	56.52	-1.348	Nuclear
PmGT31	299	36153.7	8.13	51.99	51.64	-1.385	Nuclear
PmGT32	398	45883.3	5.98	47.7	53.42	-1.168	Nuclear
PmGT33	724	80767.1	6.63	64.21	55.75	-1.06	Nuclear
PmGT34	692	79263.2	7.71	61.5	50.1	-1.207	Nuclear
PmGT35	743	83390.1	6.32	58.81	52.81	-1.107	Nuclear
PmGT36	374	41084.8	8.19	47.26	65.21	-0.805	Nuclear
PmGT37	683	77122.6	8.58	59.74	64.22	-0.883	Nuclear
PmGT38	358	41562.1	7.15	57.02	70.22	-0.826	Nuclear
PmGT39	669	77066.8	8.79	65.64	59.78	-1.145	Nuclear
PmGT40	395	43989.3	9.3	65.96	63.97	-0.991	Nuclear
PmGT41	320	36981.3	7.26	68.31	64.62	-1.127	Nuclear
PmGT42	705	79449.9	7.19	57.45	57.76	-1.058	Nuclear
PmGT43	447	51938.6	6.51	47.95	67.67	-1.062	Nuclear
PmGT44	332	37971.2	8.82	35.08	69.61	-0.738	Nuclear
PmGT45	117	13607	10.07	52.09	75.98	-0.54	Nuclear
PmGT46	394	44995	9.21	37.14	76.5	-0.632	Nuclear
PmGT47	574	63872.4	6.56	42.74	79.37	-0.405	Nuclear
PmGT48	549	60486.2	8.49	44.61	70.18	-0.576	Nuclear
PmGT49	782	87428.3	5.99	60.7	55.09	-1.001	Nuclear
PmGT50	322	36720.9	5.36	54.26	71.77	-0.771	Nuclear
PmGT51	370	43221.1	4.69	69.8	51.46	-1.372	Nuclear
PmGT52	368	41621	6.05	50.93	74.02	-0.657	Nuclear
PmGT53	313	34238.8	8.98	56.85	61.41	-0.642	Nuclear
PmGT54	366	41357.6	8.99	54.14	65.55	-0.773	Nuclear
PmGT55	402	45482.2	8.92	48.58	65.17	-0.893	Nuclear
PmGT56	439	47053.7	8.83	51.29	60.34	-0.736	Nuclear

## Sheet: TableS2
Table S2. Protein sequences of PmGTs
>PmGT1
MLAESFSEGLCIPPMGPDDPNGVIHKDEISEQQVNHSMATVADVICLPSNQEPRDVIPHEVRGKRKLSSEHKGRVRWTSSDTLVLVNAKLVEKNMHSAGGAIKRTKSAIEKWRTISAHCHDNGLDRNATQCRDRWKHILPDYKKIRHYERNIPPGHVSYWNMTPKERMDKRLPTNYTKELYDAMNKHFGQKGNDVGDMIIDTSASDHGTFEDCLTPAKNVIMHENTMPETPLQSPGDTSTDRDKQYPGKKRKSSSKTAGIKATLSENNKMIISNLKMAEEGRMKRHEKYCNLFERRMEMDEKYLNHHAMNVQRMINVEEQKVKAQRDLVSALNTIGQAMLKICESLDTKG
>PmGT2
MSDGEEEKKKINSMALVACVPPSSSSTDAGDPSLLQNATFGRMSTGIFPETEDEKKQRQQQHKKRSKNWTRQETLRLIRLRSEFEPRFARSGRKSELWDEISVALQQESICRDSQQCRDKWEKLTAGYKEVRDGIKNRQDNPFFDELQPLLSARGAATKVKDGAEPAAVGVTNGGDSKTDEEEGHGEGEGEGEEETEDGSPPGKRRCRYWTGTGTNNLDAVLENLFDRQQKFFRDLLDSMERREQMREQIRQEKEDRWRAEERAQRSSMTEAMIRLSRKLLQQQSQEFTAHNGVGVVSVTTTNNNNGGGNPKKRSKNWKRAEVLRLIKFRGEMETKFMKSSRRAALWDEVAGLLAREGIRRDGKQCREKWDKLVAEYKEVVDGKRDRGESPYFAELTPI…
>PmGT3
MAMAAASSSSGGGQQDDGGGGGIVAPHMIIHRKPPGPWTEVETNHLIDAYQEKWYALKRGQLKARHWEEVANLVFLRCGGLEPSKSSVQCRHKIEKLRKRYRTEKQQQGITRGSRWVFFERMDQLENGPRADSVIVPNGRQLTEHDSDTADNNHNHNHNSDHPRSFHYQGGLPLDEAMAAPFLSLKNGSVDGKFAASSRLNVKRRSIEPPSQQPQFQSQPPPQPQPSSELAAVIRSLGEGFLRIEQMKLEMQRDNERLRMEMEMKRTEMILESQQHMADVIARALSSKKRAKRLQSPDL
>PmGT4
MTEEGSPAGKWRKTMPKGLPAMDLDTIRELLESLVLRLIKFRAEMESRFAKSARRATLWEELAELLGAEGIKRDGKQCREKWDKLMAEFKDVSDGKRDRSKSPYYAELTTTVGTSCSAEAGNDFLLSSKAGFRSSRYVVQGSVLVAMGLLCMLPSVPVRPAAVYFIWPVQKLPKVEYSNLP
>PmGT5
MTEEGSPAGKWRKTMPRGLSVTDLDTIRELLESLVLRLIKFRAEMESRFAKSAWQATLWEKLAEILGAEGIKRDGKQCREKWDKLMAEFKDVSDGKRDRSKSPYYAELTTTIGTSCSAEAGNDFLLSSKGGFRSSRYVVQGSVLVDMGLLCMLPPVPVRPAAVYFIWLVQKLPKVEYSNSP
>PmGT6
MGSDDDDFGKANLSSRCEWHPETVSRLLDSYAEKCSRGKGYLKTKDWEEIVNYVNIQYEGSKTAKTMKQCREKVDSLKRRYKVEKRKAEFRGWSHVEWSFYEKLDEIMHSLKRNGNSTSISDRHSFELVEPLDFEDAFETDRNNHHSFMNNRNGIHGSSNEHNNNRLELIASEDKGKGLLESTDGLCDVVLNAVGYENGVELLEPQNCKRRKSSKGLGFDQPGANSQRPAANNDNNPVQALADALVGFSEVYSRIEVAKMELFTKMNLELARLRKRRRKNGSGGVSGFSSVSVSSSSASSDSEEE
>PmGT7
MASDDDEFRRANLGSRAEWHPDTVSRLIDGYGEKCANIKGYLKTKDWEEIVKYVNLQCEGSKLPKTMKQCREKIDSLKRRYKLEKRRAEVRGSDHVNWSFFEKLDDIMRNLRRSGNVSEGQSFEVAEALDFEGFDGDNRSDLMISKSSDKGKVCIDTSDVLLDDGMDMDSNRLTGSRRVRVELHDKGKKRALGASDRISKRICSSPSPSPSPSPTPNPDPNTNPNPVRALADALVSFSEIYSRIENAKMELFAKMNSELAKLHRKKKKNPSCSSIDCADSDRCRPLE
>PmGT8
MIAMKCQGMLLQTKDYYGWWPAILSPNGYSGFPPGIFTRRKNICRLARADSQHYNKSRKSSRSLEGPRRSIEDGVHRKLEQFHEGSEGPPLRVLPLGGLGEIGMNCMLVGHYDRYIIVDAGLMFPDYDELGIQKVLPDTTFIRRWSHKIEAVVITHGHEDHIGALPWVIPALDSCTPVFSSSFTMELIKRRLKEFGIPMQNRLKIFKMRERFRAGPFEIEPIRVTHSIPDCCGLVLRCEDGTIFHTGDWKIDESPVDGKAFDRLALEELAKEGVTLMMGDSTNILSPGRTVSESDVAEALLRRIASSKGRVITTQFASNVHRLGSVKAAAELTGRKLVFVGMSLRTYLDAAWKDGQAPFDPSTLVKPEDMDAYAPKDLLVVTTGSQAEPRAALNLASFG…
>PmGT9
MTVINGVPYSPDVMAMGILDSRSRAGWSHWNRKRNRTAFIFPSNLSGVLFSGYNERAPRIVIAESKGIPTESMRSKSGSSAFNKSRRGSSSAEGPRKSMDDGIQRKLELFHEGFEGPPLRVLPLGGLGEIGMNCMLIGHYDRYILVDAGLMFPDYDELGVQKVLPDTTVIQRWRNKIEAVVITHGHEDHIGALPWVIPALDPHTRIFSTSFTMELIKKRLKDFNIHAEARLNIINISEKFQAGPFEIEAIRVTHSIPDCCGLVLRCKDGTIFHTGDWKIDESPVDGKTFDRSTLEKLGKEGITLMMSDSTNILSPGRTTSETDVAEALLRNIAAAKGRVITTQFASNVHRLGSVKAAAELTGRKLVFIGMSLRTYLDAASKAGQAPFDPSTLVKADDMD…
>PmGT10
MDDSVMAGTMLAGSTAGMLELEGPLHHHHQQQQHHHHQQQIAHQNHQQQQIAQQNHQQQLAHHHHHMQAMGSLPVAQHAGIVVENEPPLAMIDSKGTPKNSLICNKGKPTTSEEDEPSFTEDGTDSHLSGGKSKKNSPWQRMKWTDEMVRLLITVVLYVGEDGAPECSDGNKRKSGMLQKKGKWKSVSRFMMERGCSVSPQQCEDKFNDLNKRYKRLNDILGKGTTCRVVENPSLLDTMPQLSPKTKEDVRKLLSSKHLFYKEMCTYHKCNQLHMPLEHDPQSCMQSSMIAKNREGSESCGLMKEENEDGEEEDEENDDEDDEDDADGDDENEGDEVEGMEDFGKRGRMSKSFEEGSYWVRPISNECEKPNAPDNMNADMMGVLQDTAKTPWEQREWTR…
>PmGT11
MGKLDSLEKPLQRPGGSSNNNNNHNANGDVLTLSKTPERVKRDEWSEGAVTTLLDAYESKWLLRNRAKLKGNDWEDVARHVSTRANATKSVKTQTQCKNKIESMKKRYRAEAATLNGNNSNVNASSWPLYSRLDGLLRCRTTAVVAGDANPNPSANAIGNPPPDLPLMESPPPPLLLPPPPPPVEERERQAEGQGQGQGQGQGQGQGQGQEQGQEQGPGQGPGQGQGQGQKQEEVELAPLEAAVAQDSNQADDGSNTIPNRKESAALDTDTSTPRSKIAHAPCDGSGKGVANNYSCKRRKSSGGGGGGGGGSSEVAESIRSFADSIVKLEQAKMRLYKDSERLRAETEVRRGEMELKRTEIIAKTQLQIARLLSGKNGKRKLTDKNTNTSSTTLALTTA…
>PmGT12
MLAETFSEGLCIPPMGPDDPNGVIHKDEISEQQVNHSMATVADVICLPSNQEPRDVIPHEVRGKRKLSSEHKGRVRWTIEKNMHFAGGAIKRTKSAIEKWRTISAHCHDNGLDRNATQCRDRWKHILPDYKKIRHYERNIPPGHVSYWNMTPKERMDKRLPTNYTKDAMNKHFGQKGNDVGDMIIDTSASDHGTFEDCLTPAKNVIMHENTMPETPLQSPAGIKATLSENNKMIISNLKMAEEGRMKRHEKYCNLFERRMEMDDKYLNHHAMNVQRMINVEEQKVKARRDLVSALNTIGQAMLRICESLDTKG
>PmGT13
MLAETFSEGLCIPPMGPNDPNGAIHKDDISEQQVNHSMATVEDVICLPSNQEPRDVIPHEVRGKRKLSSEHKGRVRWTSSDTLVLVNAKLRTKSAIEKWRTFSAHCHDNGLNRNATQCRDRWKHILPDYKKIRHYERNIPPGYVIYWNMTPKERMDKGLPTNYTKELYDAMNKHFGQKGNDVGDMIIDTSASDHGTFEDCLTPTKNSPGDTSIDRDKQYPGKKRKSSSKIAGIKATLSENNKMIISNLKMAEEGQMKRHEKYCNMFERRMEMDEKYLNHHAMNVQRMINVEEQKVKARRDLVSALNIIGQAM
>PmGT14
MQSGGQYGIHDIQQLMMERGPPPRMFALSPDMLPHPMKPPGLHPHLTPHHFMPFPLDHHFQHSLVSHHAQQQAMQEQIGLGDDSSENQSSFANRTAIQAETEDDDDGIEGEDDEDNGDGWATEEILNLFRICSEMHLKFRDPNLQAVAWEDVSRKLAELGYHRSAKACKEKIEQVNLTSEKAKDGKSFMQFGELEAVYNGGSRVNNGGVTNAALQEEVVAKSEQQNKKKRKRKHLTSIKIFLENLVKQLLENQEALHIKFLETIERRDQERIMREEAWKRQEMARLTRETELRAQEHALASTREAAIVAFLQKITGEDLKLPEAPVPFHATETQEDHQAACMDKDLSDPNGKRWPKPEVQALIRLRSNLEPKFQEPGPKGPLWQEISAGMASLGFTNRS…
>PmGT15
MEGTAMDGTLLFGGPPSFDALQLHHLSHQHPIMVGPILISHPHVTIDHDANGQQHCVALRNPRNVKAKPPFSDEDEHNEDETEAHMCNKGSSLWHRMKWTDEIVRLLISVVSYKKAKWKSLSKFMMEKGYLVSPQKCEDKCNDLNKRYKRLSDVHGRGTASYHNGGRMHVESKHGVMLTWVTMRSGEMNEAIREMTEEIEGEVREFMKKLRVVQGMYGGIHEGKILNAQYNFNQEIMSVLRDGTRTKGRKRLWMRNRILQLATQKMGIQSRALELEQQCSKFKLENKRMKLETEQLKLQLKKKEQGFELNRSQASLSSLFALQMEQMHEREKHDIHTEKQVQLIGIVQA
>PmGT16
MKEKGEGSEIIQAGRPQQFGLPQHQSDSMLPQFLASLTKESPHFQTSQTYENESQQSRDQIPLQPTTADTKPKDIGEFSSDLPHLVASPISSRPPAVTGTDVVFKQAIHGSDENNNNNNAADLGDDDAFGGSGGSRWPRQETLALLKIRSEMDAAFRDASLKAPLWDEVSRKLAELGFHRSAKKCKEKFENVNKYYKRTKAGRSGRQDGKTYKFFNQLEALYGNTDDTAIVDNNTSRNNNIMAASVSSREFQATPSPPPPAASRKRKKPPAPTDLSPMSFSTESSDETHDDNNISETRSSRKRKRITTKKMMRFVERLMERVMEKQEIMQQRFLEMIDKREQDRMIREEAWRRQENVRLSRESELRSQERALTASRDRALIAFLQKVTGQTLHLPDQFP…
>PmGT17
MMMGGGGEVEGMGLGVMAALPLQLTPTVAISSGDHLGGPNNSNVVTNNGGGGLSSSLKKDDRIPQWGFTETKEFIAIRAELEKDFTQTKRNKTLWELISSRMKEKGFRRSSEQCKCKWKNLVNRYKGKETSDPENGRQCPFFDELHAIFTERANTMQRLMLESEGGNNQPKKKLKRLKGLQGEKSSDEYSDDEEDEEEDSEDERIVRNKKRKADRERQRVTAEKSRANSMQEVLQDFFQQQQRIEIQWREYVERREQERRLVEQDWRQAVDKLERERILMEQAWREREEQRRVREEGRAEKRDALLHTLLNRLIREDL
>PmGT18
MDESNNARRHHHHSGGGAVEVVAGGNTGGGGGASNGLSLSLPLPLPGSSSVKPNASPPPPPLPPPQTAGEPAGGDRVAAGGGRDDIWSQTATLILIDAWGERYLELNRGNLKQKHWKEVAEAVNGRPGNNKQPKTDVQCKNRLDTLKKKYKVERNKIFAGSNTKWPLYTKMDELIGPARKHHHHPQPLPLPPPPALRPRRHQIESSPNPLNTVTSPDMTESCLNGFNGNPSSAKRRKTAAAAVENPDGSPLKELAGAILKFGEVYERTEVVKHQQMMDLEKHRMEFAKDLELQRMQLFVQTQLELAKIKHAKHGNTEHYL
>PmGT19
MGSPSADDAMQLSQEESGQLPVISKRPKDSKNKEHWDTQSTITLLNKYEEIYVKLDRGHLRLKDWKLLAVMLNAELGAHRATYQCKNKIEYMRKQFRRERLKLNSSGSSASSWPYFDRMGQILGSIPKTANGTEATADGICHTTGTNAHNSPEPHVQVTDTTDENETVSLPRARIRSTPEVCGKPPVKKKRFESLNLARELKEGLGLFASVIERIEKIKMDMIMALERERMEREERRIQLMLRQEEHSTKMLLQTQLQIATLFSQLKAQTDDQNPKKTEQNKEDEIGPVSGSMDERPEHQVQQNTDCEIGSNHS
>PmGT20
MASPSIQFQNPNENRPPMALKRLETPKSSRAHKEALWPNTSIDVLLLKFEDTCFSVSRGRLGKTHWGRIADAVNAVCSANYSGVQCKYKWNRLKKSYNKAKLHGETSRFVHYKRVERIVQKASGEKLHEDDEEEEEEEEEMASEDDGVDSICEAASIESKPSSVSMSATEDDDVPRRPQKRGVTLKSFGNKMEQSMNNLAQSMKNIEKTRTDKMMKLLDAQMEITSILVQNNKRLKPSDGVAAGRAWSMNEAALMCQQQGLISSFVPPLNFAMVDKGVYRSGFPNHANFPFLKTLKLRSIIYLCPEPCPEINMKFLRAEEIQIFQFGIICYKEPKMDISEDDIRDALKILLDIRNHPLLIHCKTGKRPTSCLVGCLRKMQNWCLASVFDEYERFAGTKT…
>PmGT21
MASPSIQFQNPNENRPPMALKRLETPKSSRAHKEALWPNTSIDVLLLKFEDTCFSVSRGRLGKTHWGRIADAVNAVCSANYSGVQCKYKWNRLKKSYNKAKLHGETSRFVHYKRVERIVQKASGEKLHEDDEEEEEEEEEMASEDDGVDSICEAASIESKPSSVSMSATEDDDVPRRPQKRGVTLKSFGNKMEQSMNNLAQSMKNIEKTRTDKMMKLLDAQMEITSILVQNNKRLKPSDGVAAGRAWSMNEAALMCQQQGLVSSFVPPLNFAMVDKGVYRSGFPNHANFPFLKTLKLRSIIYLCPEPCPEVNMKFLRAEEIQIFQFGIICYKTLSQDIFHVGLKVFLERHGEHMPLVIHCWHYGVRVWGSLRRGRKSNFWCLSLSVLCSGMGDRSLLSF…
>PmGT22
MYSTQSPFSSLTHPSISSQSFHIPISSSSQTPLHHHHLHIPISHSQPSLSHPNALTFQPPLYHSPEVQIPQLHQVSEICEPCSISQPLCDIPSLCDQVQVQTVQYAISEAVSHPDSTYSTQNSSNPDVKGLENDRLEIVKVEEEGDGDDYKKKEKEKEHKKRSKNWTRSETLKLIRLRTELEPRFAKGGRKSELWDEIAEALQNDQISRDAQQCRDKWEKLAAGYKGVRDGIRDREDNPFFEELHTLLSGKGSRRDRGDKDHHDVQEVELPKGLLCDTGRDSVISETEINTDKRSCDFRDEEEWEVEVMASKGKKRRRPRYVSVSDLSAVKDLIETVIEKQQEFFKDLLETVERKEQMREQARREKEEKWRAEERAERDMFNNAMMTLTQKLVGEGVGK…
>PmGT23
MEVVTNGMQLQAQVQQHHHHHHMLLSSDINGEDHEIKTTPKKRAEVWGHDEIRALIALRREIDGLFNTSKSNKHLWDKISLRMRERGFDRSPTMCTDKWRNLLKEYKKAKHHHDSHDGSAKMSCYKDLEELLRERAKAAPYRSPNKVADLDSYPHFSPKGTSRSPFNMERRLDHDRLPLAMPLSDATAANGMPPWNWRDATGNGGENQTPYNGKVILVKWGDITRRIGIDGTAEAISGAIRPAFGLRTKRAFWLQDEDGVVHSLDRNMPLGTYILCLDEGLTIKVCTYDESDSLTCTTEEKTFYTEEDFRYFLTQRGWSGLQEVGGFRTVDSLNELCPMCVYQRAGPLG
>PmGT24
MASDDDEFRRANWGSRAEWHPDTLSRLIDGYGEKYWEEIVKYVNLQCEGSKLPKTMKQCREKIDSLKRRYKLEKRQAEVRGSDHVNWSFFEKLDDIMRNLRRSGNVSEGQSFEVAEALDFEGFDGDNRFDLMISKSSDKGKVCIDTSDVLLDDGMDMDSNRLTGSRRVRVELHDKGKKKRALGASDRISKRICSSPSPSPSPTPNPDPNTNPNPVRALADALVSFSEIYSRIENAKMELFAKMNSELAKLHRKKKKNPSCSSIDCADSDRCRPLE
>PmGT25
MGIDEQQPQQQQQQQQHHHTPSSRHPHPIQRGASTSHPNHGLTLSLPLHVAASPSGKAPTTAPGRDGMATGAGVSVSVATTPASAANGIAETLVPSTAGNGGGGGHGHGHGRDDCWSEGATNTLIEAWGTRYVELNRGNLKQKHWKDVADAVSSRENCSKTSKTDVQCKNRLDTLKKKYKLEKSRIFNNGGNSKWPFFNKLDELIGPSRKHQHHHQQAKPLAMVTPSGSKPLKRPPDEATHMAMMPPVAINSHHQHLHMTVAPNSASSKSDETPDTTDSYPNGLDMAGNGKSNPFKKKKFLHDIGNNNNDINNNNSSSPFKELTGAILKFGEVYERVESSKLQQFMLLEKQRMEFIRDIEIQRMHLFMETQVELTKMKHGKHGNNTEHYL
>PmGT26
MEDGDRAHNVVVHHQHHGGLTLGLPAPNLPAASLAANAGAGGSREDCWSEGATNTLIDSWGERYLNLNRGNLKQKHWREVSETVNARAAGLKLRKTDVQCKNRLDTLKKKYKLEKTRISNGTIIGPSRWPFYVKLDNLIGPSRSKHQALKHLHHHPQPHPQLQPLPPPLPPPLPSKRPDGGLNSLSSGSLDATESLPSDGADEKGKRGRKLSSSSESPVRELAQAILKFGEIYERIENAKQQQIIELEKQRMEFTRDLEVQRMQLFMQTQIEVAKMEHAKNGGTEHYL
>PmGT27
MEGTAMDGTMLSGGPSSFDALQLHHISRQHPIMVGPISVAQPHVTLSQEANGQQHCLALGNPRNVKAKLPLSDDDERSEDGTETHMGKKGSSLWHRMKWTDDVVRLLISVVSYVGEDADCTNDGNKRKAGILQKKGKWKSVSRFMVENGYNVSPQQCEDKFNDLNKRYKRLNDVLGRGTACDVVENPSLLDGMDLSPKMKEGVRKILSSKHLFYREMCAYHNGGRIHAEFEHSVMPAWANMRSGERNEAVRPISEEMDDEENEDEDTEDEEEDEENDENEGGFEFEGEVGEFMKKPRMVQGMCGGTQEGERLNTPYNFNQEIMSVLQEGTRTEAQKLQWMRNRTLQLAEQKLGIQARALELEQQCMKWKRLKSKKDREFERFKLENERMIHETEQLILQ…
>PmGT28
MASPSIQFQKPNENRPPMALKRLETPKSSRAHKEALWPNTSIDVLLLKFEDTCFSVSRGRLGKTHWGRIADAVNAVCSANYSGVQCKYKWNRLKKSYNKAKLNGENSRFVHYKRFDSRRYWDHPWFFRGVYGLERQQKRLRINVRPGKRRAGVADAGQSASRRRGVNQ
>PmGT29
MQGDNMTTVAALPLQSPSMEAEMNQTQLRRKDDRIPQWGHQETREFIAIRAGLEKDFTQTKRNKTLWEIIAGKMKAKGYRRSAEQCKCKWKNLVNRYKGKETSEPDNGRQCPFFEELDAIFKERERNMDRLLLESKAGMKPKEKVKRFKRLLGEKSSDDYSEDEEEEEDDSEDEKIIKRKKSKADKERQRVTADKYRANSMQEVLEDFFQQQQRFEEQWREAVEGREEERRLREREWRIAMEKLEKERVMKEQAWREREDQRRAREEARAERRDELFAALVNKLIQEERYFLLHYCFPG
>PmGT30
MQGDSMTTVAALPLQSSSMEAEMNQAQLKRKDDRLPQWGHQETREFIAVRAELEKDFTQTKRNKTLWEIIAGKMKAKGYRRSAEQCKCKWKNLVNRYKGKETSEPDNGRQCPFFEELDAIFKERERNMDRLLLESKAGMKPKEKVKRLKRLLGEKSSDDYSEDEEEEEDDSEDEKIIKRKKSKADKERQRVTADKYRANSMQEVLEDFFQQQQRFEEQWREAVERREEERILREREWRIAMEKLEKERVMKEQAWREREDQRRAREEARAERRDELFAALVNKLTQEERYFLLHYCFLG
>PmGT31
MQGDNRTTVAALPLQSPSMEAEMNQAQLERKDDRIPQWGHQETREFIAIRAGLEKDFTQTKRNKTPWEIIAGKMKAKGYRRSAEQCKCKWKNLVNRYKGKETSEPDNGRQCPFFEELDAIFKERERNMDRLLLESKAGMKPKEKVKRFKRLLGEKSSDDYSEDEEEEEDDSEDEKIIKRKKSKADKERQRVTADKYRANSMQEVLEDFFQQQQRFEEQWREAVEGREEERRLREREWRIAMEKFEKERVMKEQAWCKREDQRRAREEARAERRDELFAALVNKLTQEERYFLLHYCFLG
>PmGT32
MACSKGKLATKSDEDEPSFTEDGTDSHLSGGKSKKNSPWQRMKWTDSMVKLLITVVLCVGEDGGSECEDGNKKKSGILQKKGKWKSVSRFMMDKGCYVSPQQCEDKFNDLNKRYKRLNDILGRGKACEVVENPSILDGMNLPPKVKDDVRKLLSSKHLFFKEMCAYHNGTGMHFPPALDGHQCLQSSMTAKGRDGQEAFRMTREENEGDEEDEENEDDEDEDVEDTNDENGEDADAEGVRNYSKRRKTARNAEEVNFWTSPLSHDYGKPSASYNLNSEIMGVLQDNTKTAWERRQWMRNRTMQLEEQKVNYQAQAFELEKQRFKWQKFSSKKTRELKRLKLDNERMKLENERMALQLRQKELEMESKRTEASINSLAHLKDKYNGREQNELGVGPQIQ
>PmGT33
MQSSSQYGVPEVPAAQFVVGRVHSSGAHNHIFSLAHDIPKNSSPHPQPQSHQSSEQQQQHGGNQQMIAHKIRLESDSPEVAAPSPGHPKLNNTSNTATTANNYSSSNHNNNTISTDNYNNKQQQQQLAQLAGGDEDVLGSEDCERGSAGNRWPRQETLALLKIRSEMDANFRDASLKGPLWEDVSRRLAELGYYRSAKKCKEKFENVHKYYKRTKEGRAGRQDGKSYRFFTQLEALYGSSNSGNLNNMNSNSNSNKVTVAISGGSAAPVGSLPIIAAPHDNQENREIVDNSVALKAAAKPVNESLDFSTATAAMSFSTSDSSEDEYDEPEDQDHDHNRKRKRAASSSSETMVVFFENLMKQVIEKQETMQRKFLEAIEKREQERMIREEAWKRQEMARL…
>PmGT34
MQIGEQYGLAELQQLMAGRGHMLTLAQEMPPEIQLQYHHHQQQQQAQQQQFQAAFHQRQQIEAHHQQQQQNHGNRVYHASSHPLQHEENRQNHHSYNHHVHQRPGNNGIAQQLSLSSDSPRPPSLSVSPPSKRTISPPGIISKQQQPPPVNVNVNGVPREQQTFEDYDEGFDEGDRSGSGGNGRWPRQETLTLLKIRSEMDSKFREATHKGPLWDEVSRALAEHGYQRSSKKCREKFENLYKYYKKTKEGKAGRQDGKHYRFFSQLEALYGGTTIDAADSCFGVTTRTNLTESPGLDFNGDGASQKYADTHHNSEGFSLSSDSSSDDEYSHDIQENHIISRGKRKRKSWKSKMKMYFDAQMKKFMDRQEAWLQKVLDTLEQREQERVSREEAWRRQEAA…
>PmGT35
MQASGVQYGMADVSQFMVGRGPSTRVQNIFQVSPSSDHQQQQYSSQTQQHQQHHVSKNHQPQQQQLLRQQEHRKDQMVAAAEKVGEGSAYNSPCKHLEPSPTPAHQAAQAGNISTDKASSSGVAAGGDDDVFGVGEDCERLAGGGGGSAGNRWPREETLALLKIRSEMDANFRDANLKGPLWEHVSRKLEEQGYHRDPKKCKEKFENIHKYYKRSKEGRVGRQDGKNYRFFSQLEALYSNNNNKPPHISNKAVNDASTIPNGGDSVQAHADPTSTRQDEDHNNLGGNFMVGTTSAGNTELNSSEGISFSSDSSEDYDQPRDSNNKKRKRSGTKKLMAFFENLMKQMMEKQEKMQQTFLEALEKREEDRMMREEAWKRQEMARLNKDQELRSQERSMAAS…
>PmGT36
MTEFLPRPNYAAMAVESNGFAFKSPPDLLLSSPRNPNGKASANEAKIPAGIPKPHAIGKEEAAANGSSNPSTADHAGGDGSDGQDKTPRLPRWTRQEILVLIEGKRVVESRGKKSRVTVDGQNGQVNTESKWSSISSYCKRHGVSREPVQCRKRWSNLSGDYKKIRDWENSHVELQSFWAMRNDIRRENKLPGFFDREVYSILDKFIGKQDGSKEAIRVMQEPIFDSGRPCGGGEDTLFSDFEHSAEEEVAGSPEKEVTVMLDSPTTTAATPPQSHRHGVRTEKVPTPVAEKGTTSCASGQKRKRTSSEGESDSDLKDQLIAVLERNSRVLSAHVDAQNLNCQLDRNQRRDHADSLVGVLGKLADALGRIADKL
>PmGT37
MASPVSESQRTLQLLEEPPEEKPTSSTSAQTCKHGDNQESNNNVNNDNKNINNDCNNCNNKKDPGQPNQGDRDPNNVKTVEEKPTVRPSSPVQPQSNQEEPISNSRVAGSPSEGEHGVHMNGNRRALQEGSSSPPHRAQLHEQHGKAVGNPKAMHDRLMASSTSSQGNHIVMDPSTCLRSRFPIPAYPTGSGLGPYVSCVDRKEDVVPLRSSNMARESGSVTLLSREQLRIGQESTGRPQEPVSIPRAVYERIISSPFRQGFVQLQDSGSNPRQLQALSEASQQWLRSHVINVDELMQSPNAIRQPGQANEGKKRKEREVTKVQKEELWPNSAVDALLRKFEDLCFNKHRGQLGKKHWDRIAAAVNVICGTDYTGMQCKYKWHRLKKMYNKEKQRNEPS…
>PmGT38
MEAIPNGVPPLPLAMPFQQQQQQQHHMVLTESSGDDHELRAPKKRAETWVQDEIQTMLTYRKELESLFNTSKSNKHLWEQISQRMRQRGYDRSPTMCKDKWRNLLKDYRKLRHQQKPDTPKVGYYKDIEDVMVERAKHTPHRSPVKYESTIQMVPKDFDRPALNIDQRLDNDSQTTSLLSHESPLANGMSPWSWRDTSANGLPQWNTGMDRSIPAGRVILVKWGDVTRRVGIDGSAEAIKDAIKSVFGLRSKRAFWLEDEDGVVRCFDRDMPLRTYNLHIDPGVTVKICYYDGSGRPTVTTEEKTLYCEDDLRELLARRGWQALREVHGYKDIDTIEELQPMCVYQQGGLGLYMPKVE
>PmGT39
MKHFMHQQYQQESGRLQPVQQPVFQSPDSPENHNSLRNRLKQEAQTVNERCPDEDIDAVEERGERNSEANRWSSEETLALLRIRAAICGNSGDSNEKGPVWETVSRKLAEMGFQRSAKKCKEKFENVYKYYKKTRDGRMNRQDGKSYRFCSEIEALYAGVSMKNGGIDKGADIGACSKTNIANQGDVRNSSSVLIQNINQLQDETTLPRSTETIDNTRQNLSSDGTSTEEDLGKSKSELQINRKRRKRKQSLSSVKDLLENVIKSWMERQENSQRKFLEAIEKRDQDRFIIEEAWKRQEMARVNRETELRAKEHALQSSREKAIIEFLEKLTGQNFKLDPVIIPIPSPPKAHKDENNTERGKLDPHSRRWPKSEVHALIKLRSDMDQRFTESGPKVALW…
>PmGT40
MEKQQVGNHQQQQQQQHQQQLQHQQQLHHQQPQHQQQQQAPLPRVQVPQQQIQHQQLQQSLLKTGENGLSKTPDRTKRDEWSEEAVCTLLDAYESKWLLRNRAKLKGNDWEDVAKQVSTRSSGIKSHKTQSQCKNKIESMKKRYRSEAASTCNPGSGPSSWPFFSRMDGLLRCSTMPQARPGGVCVDTGGQPALTDLGLQALPKVEIGDSEMVVFKRVQEIQPNPGEFVEGNLNILTVVEPEGQMQDSNQEDGSNTLPNRKESVALDSDTSTPRSKVANVGEGSGKGQSSKRRKNSSSEVAESIRSFADSILKLEQAKMEMYKDSERLRAETEVRRGEMELKRTEIIAKTQLQIARLLSGKRGKRKLANKNSALKSALAATAAAPSDGPAPGMQE
>PmGT41
MTDPSSSALVRVESTDTGGERGREYRKGIWTLEETLILLEAKKQDDERRMRGGDKERGKTAELRWKWVENYCFKHGCIRSQNQCNDKWDNLLRDYKKVREYENRLSPGQPSYWHLEKHERKERGLPSNLLYQVYEALHEVVDKRYAPRITHTHSGEKPSTSLQQHEQQQQHTFQPNLPQQHQQLQQPLPTHQQIPATHHQQQQQQPASGGCSVEMSDSSESEGTELPHSPAKRRRVWRSTHGLAPAMSKCTEELAQTLMACEEKKDKRHKDILVVEQKKLNIEESKLQISRDGIEGLINAVNNLANAIRTLASEETVTAD
>PmGT42
MQSGHGQYGGVPGIQQFVVEGCSSPHGLFAALSQEQINHNTNHPLQARQAIQQVGFQNQKFLQQHQLGLQGPESSDASLRSRDKAYASSLRETTALGHVQGRDQVPPQPLTDDDGGGDEGERGGGGLNRWPREETLALLRIRSGLDTNFRDSNIKGPLWENVSRKLGELGYYRSAKKCKEKFENISKYYKKTKDGRIGRQDGKSYRFFSELEALYSNSHGGSRSANRTTGQEVTGIGGPEKTSNAASLNLSSDNTSEDDHCNNTPLQNPSPPKTLEQVNRKKRKRKHLASITAFFESLVKQVMGHQEELHRKFLEAIDRREQERLKREETWKRQEMARLNRETELRAQEHALASSREAAIVAFLQKITGQSLNLPTSVPPPSVPTEPPTETQQDQDKLA…
>PmGT43
MEEPLQIINSSPTQQQHDHDDDDHGHGHEEEVIPHPLLPPPGDTCIVPYIMPISTSTAEKHPPQPTNIAFNGPETEEDDKKRDREHKKRSKNWTRVETLKLIKLRTEFEPRFSRSGRKTELWDEIAESLRKEQFFRDAQQCRDKWEKLMAGFKDVREGLKDRNDNPYYEDLHPLLSGKCLRRENLKKEGDSTHNENLNSRHLEISGREMYENRDTDEDDEDLLLEKPYFKKRKRCGKYVPVADIEAVKTLLEAVITRQQRFFKELLDSLERKEQMREQLRQEREDKWRAEEKAHRNVFNNAMILLAQKLLGERGAAAMETAMVNSAAGGVVSASDTLRQGSGPKKRSKNWKRGEVLQLIKLRGEMDGRFANSARRAALWEELADMLGRQGIKRDGKQCR…
>PmGT44
MLSDSFTDVICTQVGSQGAYALSIPHNEVTVGEVHDALPLGEVERTITQKKQPKGRVRWTVSETLTLINAKQVEKNLPSPGGFMKQTKSAIEKWKCTSAQCHSNGLNRTATQCRDRWDHIQPDYKKIRHYERSIVSEHESYWNMTTKERIDKKLPANFTKEIFDAMEKHFGQNRTIHPGDMVIDTSASNYGAFEHNAASENTPLHKDMKFEMPLEGQGDTSIDRDNHFTGKKRKVASMTSGIKSTLVENNKKIISNLKLAEQGHLKRHEKYCSMFEQRMEIDEKYLKDHILSVQRMVYIDEQKVKAQQELITALNNIGQAMFKICETLGKKV
>PmGT45
MTTMAALPLQSPSMEAEMNQAQLKRKDDRIPQWGHQETREFIAIRAGLEKDFTQTKRNKTLWQIIAGKMKAKGYRRSAEQCKCKWKNLVNRYKIYSPPLSVLRTLICSPLLFSTSIF
>PmGT46
MANQTNWWNELGSSATTTATDTGYINLKSEDDVRAENGSAAVVGMGTTTKTYGGKEGRGAMYEKDRGYSEVGNREIRRKQGSKWKKKRAKLWQDAEMDALIGAYRQIHSKLMSARNKGRHIFKSANDKWTEVRNLLLIAEVDRQPKEIERKWSNLLTSFKQIADWNRQAGKPSYWDLDEALKREKKKMFESMAEFLGDTGGKKSRQSNHSNASPTFYPSTSDNSDYCSFNSPTYMHLRMFELARDQLLSDGYVVLGLASEDSSFIMVDPWEAKQSSYQRTLVSLRVMLLCGADLLESFVNPRVWIPEQVRAICRDHGIVCISRGGKDIAKLIFENDILFENKRNIIIVDDLVLNDISSTKIRQNLTRGLSVKYLTPDTVIDYLKQHKLYVNHSK
>PmGT47
MANQTNWWNELGSSATTTATDTGYINLKSEDDVRAENGSAAVVGMGTTTKTYGGKEGRGAMYEKDRGYSEVGSGHVMMAVATSRSGGGALLVDGGSGEGEAAAEAEEIEKLEESRDHSGKKKRAELWQDAEMDALVGAYRQIHSKLMSAGNKGRHIFKSANDKWTEVRNLLLIAGVDRQPKEIERKWSNLLTAFKQIADWNRQAGQPSYWDLDEVLKREKTKAKELPASFRMQMFESMAEFLGDTGGKKSRQSNHSNAPPTFYPSTSDNSDCCGTAAATSGSMDVPLPLEKLSRQLNTKCTTDPKEQKRMQVVLLLPGSFNPPTYMHLRMFELARDQLLSDGYVVLGGYISPVNDAYGKKGLASAEHRINLCQLASEDSSFIMVDPWEAKQSSYQRTLV…
>PmGT48
MACEEDFVMLEAAHSHQAHQLTHHHHHHPQAFQSPQYLPNKQQQTLPHGHIDAHGINSVESRKKVPGEDEDYSDAAFCSQGDPKCSPDFVQEIGPHHHHHHHECFGDEGFRTGDDVKPSGAKSRSRAGQGKMKDSREELSDGGTYYHKKPKGGGGGGGDYKKDREEWSDSAIGCLLDAYTEKYVKLNRGNLRGRDWEEVACIVSERCERQKSAKSIEQCKNKVDNLKKRYKSERHRLVSGSATISHWPWYKKMDQIVGSSVSKTVSDEDKSMVGGNSAMNMARPVKRFAAVTPSPVGLSNNLKPKTLQTPRWRRVLLKISGTALAGNAQNVDPKVTSSIAREIAAVNRLGVEVAVVVGGRNFFCGASWVQSTGLDRASADQIGMMATVMNSIILQADME…
>PmGT49
MQQPQLPSASGQYGVPEVPQFVGGRSSHGHMLGISHDMPHHEPPQSQHLQQQLLQQSHSQPPQQQQQQQQQSVNLQVKTDSLTEIQSSAATRPPPRTTDGFEQMVPNSAFGDDEVLAAAEDGDRGAVGSRWPRQETLALLKIRSEMDASFRDASLKGPLWEEISRKLADLGYQRSAKKCKEKFENVQKYYKRTKDGRAGRQDGKSYRFFSQLEALHNHHNNNSNNNLHNSSSIGNNTNNARNNHSHALSSGAGAPVRPQPPAPTVLTNNDTAGAGASATAGELNRNSGAATNAIVLKQSADYTAGNLSFSSESSEDEEFDEQTDSRKRKRGSSTTEKMMLFFEQLIKQVMERQESMQQKFLETIEKREQDRMIREEAWKRQEMARLNREHEIMAQERAL…
>PmGT50
MEGSHHYVSHFAQTQQEEGQPASSIEEMDPPLQEAARLSSSHSTRLQVAPRWTLTEMLVLVREKWAVENELQLSPSKSQFSGVSDKWSIISNHCAASHVQRTAGQCRKKWELLISDYKKIKEWERQCGVESYWNLSHSAKREHKLPFYLERELFDAMDANLDKTPTACPDATFDSMDVAADSLFTSNDDSQDEMVKMQDPTASGSGNEPLDSTVRHKRRRCSIEDDREHDIISVLRENCQNIQAVIRETTQAQMCSSQLDRDMYWKGIEVNKQVQLQTSELDRELKRKQGQDLIDVLGGLVNAVNRLVDTIQNKSSQQLNGP
>PmGT51
MDDTDDDARYPPNAYALQYHQSHTSNPFHRPKLPLRPAPHEPTAAFEDEEEDEEEEEEKEEEEEGNYGDDEADESENHPEAQESGTRGKNIQKTPDKPAVDRFGVRNSSPNLFPKNNPEYNLGRPEAKGSRDDWSEAATWILLETWGEKYLQAGKKSLKLEQWFEVAKTVSAASKVFKTDIQCRNRLDTLKKKYKKERQRSPDSKWVYYKYMDALLNSSPWQTGLPYGMDAGEFVSQVPLRPRICLNNSRFEEVRDGPGDSPSEEEEEDEEDEDEEEEEEHDEGRTLKRRKEDEDSFRILADSIHRFGEIYERIENSKKRQMLDLEKMRREFDRDLEMQKRRILEQTQIELAKIKQGSDDIDASVTNMSG
>PmGT52
MYLLDNHRQIEEDGEERDIIMEVVTNGLQPPTMHSAAQQQTQMILADSSGEDHEVKAPKKRAETWVQEEIKALIALRREMDSLFNTSKSNKHLWEQISLKMRERGFDRSPTMCTDKWRNLLKEYKKVKHQDRGGGSAKMSCYKDLEELLRERAKNAAYKTPPAAAAAKMDTYIHFSPKGSGKSSLNLERRLDHDGHPLAIASVDATAANGVPPWNWRDATANGDHHTSYGGKVIVVKCGEFTRRIGVDGTAEAIKEAVKCAFGLRTRRAFWLEDEDGVVRCLDRDMPLGTYILHLDDGLTIKICTYDESDRLTGATEEKTLYTEEDFRDFLTRRGWSGLQEVGGFRAIDSLDDLRPLCVYQRAGLLGE
>PmGT53
MGSVSDDEDEYGNAGAVVGGSTSSVSRCEWHPSTVSRLLDSYGEKCASIKGYLKIKDWDDIVRTVNAHCDASNIAPKTMKQCRDKVENLKRRYKLEKRRAANRGLSSVHWSFFHKLDEIMAMATATATGSDKGTSLLEACQSSFELNQGVDCELPEGFAGESMPPPPPMSMSMSMSDMVLSVFAGADRGKGLVDNTGGTDCSLDDILNNVCSYSSKNNRRSDFQDSSSPEKQPPPKRKKSSASNSPSVSKKRKGKSTNPIQSLADALVGFSEMYARIEIAKMEMFTKLVLELAKLRTKRKKRSHSPSIPSDPK
>PmGT54
MDNALPMVPGLHTQLTEFEKFSKNSRDNEERFKKGEWTDGAMHSLLDAYEAKWNHRNRGNLRVGDWEEVCSRVSNRSSGVKSLKTPVQCKNKIEAMKKKYRSEALESCSNKGVNFSSWSFFSRMDLMLRCPTRIASIPGGMDAGYEGTSSMENGEISGFHEEYHAHLRHPNHQKSEQEKDVLNQLLQTNDNFPSILPESDTNAPGCRLVASSSPNHSPEPNHRPKETRPNKAKLQKTRNRSCDFVTSSIKSFADSILKLQHTKMDIYKDAERLRAEAKEKRAELDLRRTEIIMNTQLQIAKLLSCKTHRRKPAACTSPVHLTTATINSLSLDTVVPVNVTDVSGQTVQSVFPGNEYTVSHLSFLQP
>PmGT55
MNEPDEHAAAQLVQKRSHQLAEVVMPISVRPLAEKCGVEAEEERKRAAEHKKQRSKNWTRAETLKLIRLRAEMEPRFARSGRKSELWEEIAEALRRESVVRDAQRCRDKWEKLTASYKEVRDGQRDRQDFPFFDELDPLLSLKPQKAAAAAAAAATAATAANFVSAETPSNFPTDDEMTEEGSPAGKRRKTTPRGLSATDLDAVRELLESLVSRQQRFFVDLLDSMERKEEIRERIRQEKEEKWRAEERAQRCLFNNTMIVLAKKLVDGDSGFCGRDPGHRGSDQTDHDGGVIVPNVGGGGGGPKKRSKNWKRAEVLRLIKFRAEMESRFAKSARRAALWEELAELLGAEGIKRDGKQCREKWDKLMAEFKDVSDGKRDRSESPYYAELTATVGTGRSA…
>PmGT56
MANLELAVQNCQAELIAVEKPSATKKAAVAAAAAKEAEDSRRDEWSTEAINSLLDVYEAKWNHRNRGNLKGGDWEDVAMRVSARGGGGKSAKSPFQCKNKVASMKQKYRSETLLQGLNGGGGGFSRWPFFARMDTMLRVPRAENTNGNAAPPGSGGATGFRPLQAADLGGDSEQEVLRINGGPLLSNGGEQHNKPPTESHSNDNDNDNAILMIRNGDEECEADDASNTLPPPPPPPQRKPSGGGGAADSDDTSKCATAAGKPNARHRKYLSREVAASIRSFADSILKLERAKMDMFKDSERLRAEMEARRVDMELKRTEIIMNTQLEIAKLFSGKTKKKKLKRKPNTSESLEIASPSNNGGHGNGPPPPPPLNCGSCQLFGDYVSNGGTSNAQQQQQCS…

## Sheet: TableS3
Table S3. The primers used in this study
Primer name	Forward primer sequence(5'-3')	Reverse primer sequence(5'-3')
PmGT35qpcr	ACAGTAATAACAAGAAAAGAAAACGAA	GGAGAAATGACACTAATGCCAAA
PmGT14qpcr	ATCACCACTTCCAGCACTCGTT	GATTTCTTCTGTTGCCCATCCA
PmGT9qpcr	ACAGGAGATTGGAAGATTGATGA	CAGGTGAAAGAATGTTGGTAGAG
PmGT54qpcr	CAATTTCTCGTCTTGGTCCTTT	ACTTTTTTGATGATTAGGATGACGA
PmGT18qpcr	CTCCTCCCCCTCTCCCTCCGCC	GCTACTTCCTTCCAGTGCTTCTGCTTC
PmGT26qpcr	ACATCACCATCCGCAACCCCAT	CGCTCGTAGATCTCTCCGAACTTCA
PmGT38qpcr	TCAGTGGAATACGGGAATGGAT	GCAGATTGTAAGTTCGGAGAGGC
PmGT36qpcr	GCCCACCCGACCTGTTACTCTC	GGCTCTCGACCACTCTTTTTCCTT
PmGT35ORF	ATGCAAGCAAGTGGTGTACAGTATG	CTATTGAGATGATGCAGACAAGTTG
PmGT14ORF	ATGCAGTCAGGCGGGCAG	TCATCGTTTGGCCGAAGGTAGAGAA
PmGT9ORF	ATGACTGTGATAAATGGGGTTCCA	CTACTCCACTCCTTCACTTTTATGACTAGA
PmGT54ORF	ATGGACAATGCCTTGCCCA	CTAGGGTTGCAGAAAAGACAGATGAG
PmGT18ORF	ATGGACGAGAGTAATAACGCTCG	TTAGAGATAATGCTCTGTGTTTCCA
PmGT26ORF	ATGGAAGACGGCGATAGAGCA	CTACAAATAGTGCTCTGTACCGCCA
PmGT38ORF	ATGGAAGCGATTCCCAATGG	TCATTCGACCTTTGGCATATACAAG
PmGT36ORF	ATGACAGAATTCCTTCCCCG	CTATAGTTTGTCAGCTATTCTTCCC
Pcambia1302-PmGT35	acgggggactcttgaccatggATGCAAGCAAGTGGTGTACAGTATG	tctcctttactagtcagatctTTGAGATGATGCAGACAAGTTGAA
Pcambia1302-PmGT14	acgggggactcttgaccatggATGCAGTCAGGCGGGCAG	tctcctttactagtcagatctTCGTTTGGCCGAAGGTAGAG
Pcambia1302-PmGT9	acgggggactcttgaccatggATGACTGTGATAAATGGGGTTCCA	tctcctttactagtcagatctCTCCACTCCTTCACTTTTATGACTAGA
Pcambia1302-PmGT54	acgggggactcttgaccatggATGGACAATGCCTTGCCCA	tctcctttactagtcagatctGGGTTGCAGAAAAGACAGATGAG
Pcambia1302-PmGT18	acgggggactcttgaccatggATGGACGAGAGTAATAACGCTCG	tctcctttactagtcagatctGAGATAATGCTCTGTGTTTCCATGC
Pcambia1302-PmGT26	acgggggactcttgaccatggATGGAAGACGGCGATAGAGCA	tctcctttactagtcagatctCAAATAGTGCTCTGTACCGCCA
Pcambia1302-PmGT38	acgggggactcttgaccatggATGGAAGCGATTCCCAATGG	tctcctttactagtcagatctTTCGACCTTTGGCATATACAAGC
Pcambia1302-PmGT36	acgggggactcttgaccatggATGACAGAATTCCTTCCCCGT	tctcctttactagtcagatctTAGTTTGTCAGCTATTCTTCCCAAAG
PGBKT7-PmGT35	atggccatggaggccgaattcATGCAAGCAAGTGGTGTACAGTATG	ccgctgcaggtcgacggatccTTGAGATGATGCAGACAAGTTGAA
PGBKT7-PmGT14	atggccatggaggccgaattcATGCAGTCAGGCGGGCAG	ccgctgcaggtcgacggatccTCGTTTGGCCGAAGGTAGAG
PGBKT7-PmGT9	atggccatggaggccgaattcATGACTGTGATAAATGGGGTTCCA	ccgctgcaggtcgacggatccCTCCACTCCTTCACTTTTATGACTAGA
PGBKT7-PmGT54	atggccatggaggccgaattcATGGACGAGAGTAATAACGCTCG	ccgctgcaggtcgacggatccGAGATAATGCTCTGTGTTTCCATGC
PGBKT7-PmGT18	atggccatggaggccgaattcATGGACAATGCCTTGCCCA	ccgctgcaggtcgacggatccGGGTTGCAGAAAAGACAGATGAG
PGBKT7-PmGT26	atggccatggaggccgaattcATGGAAGACGGCGATAGAGCA	ccgctgcaggtcgacggatccCAAATAGTGCTCTGTACCGCCA
PGBKT7-PmGT38	atggccatggaggccgaattcATGGAAGCGATTCCCAATGG	ccgctgcaggtcgacggatccTTCGACCTTTGGCATATACAAGC
PGBKT7-PmGT36	atggccatggaggccgaattcATGACAGAATTCCTTCCCCGT	ccgctgcaggtcgacggatccTAGTTTGTCAGCTATTCTTCCCAAAG
